# Supplementary material for: The HCV-Melanoma Paradox: First Multi-Cohort and Molecular Net-Work Analysis Reveals Lower Incidence but Worse Outcomes—Integrating Clinical, Real-World, and In Silico Data
Source: Medicina (Kaunas). 2024 Sep 19;60(9):1531. doi: 10.3390/medicina60091531 (PMC11433761; doi:10.3390/medicina60091531)
Supplement: Supplementary file 1 [file medicina-60-01531-s001.zip]

Archive with 1 entries (1 files):
- medicina-3167018-supplementary.pdf
